# Supplementary material for: SYNGR3 Accelerates α‐Synuclein Aggregation and Neurodegeneration in Parkinson's Disease
Source: CNS Neurosci Ther. 2026 Mar 24;32(3):e70842. doi: 10.1002/cns.70842 (PMC13093712; doi:10.1002/cns.70842)
Supplement: Supplementary file 2 — Table S1. Primers sequences used for the RT‐PCR analysis. [file CNS-32-e70842-s002.xlsx]

## Sheet: Sheet1
Supplementary Table 1. Primers sequences used for RT-PCR analysis
Primers	Sequences
GAPDH-FP	ACAACTTTGGTATCGTGGAAGG
GAPDH-RP	GCCATCACGCCACAGTTTC
SNCA-Homo sapiens-FP	AAGAGGGTGTTCTCTATGTAGGC
SNCA-Homo sapiens-RP	GCTCCTCCAACATTTGTCACTT
GAPDH-FP	AGGTCGGTGTGAACGGATTTG
GAPDH-RP	TGTAGACCATGTAGTTGAGGTCA
SNCA-mus-FP	GCAAGGGTGAGGAGGGGTA
SNCA-mus-RP	CCTCTGAAGGCATTTCATAAGCC
